# Supplementary material for: Precision of a phage susceptibility spot assay assessed with 154 clinical Staphylococcus aureus isolates
Source: Microbiol Spectr. 2026 Mar 3;14(4):e03284-25. doi: 10.1128/spectrum.03284-25 (PMC13055285; doi:10.1128/spectrum.03284-25)
Supplement: Table S1 — Measurement data. [file spectrum.03284-25-s0002.xlsx]

## Sheet: Data
Supplementary Table S1
Isolate	Run	Replicate	Score	PFU/ml	log10
IDRL-5965	1	1	3	850000000	8.92942
		2	3	1550000000	9.19033
		3	3	750000000	8.87506
	2	4	3	1150000000	9.0607
		5	3	1350000000	9.13033
		6	3	850000000	8.92942
	3	7	3	1000000000	9
		8	3	900000000	8.95424
		9	3	1000000000	9
IDRL-5969	1	1	1	0	3.69897
		2	1	0	3.69897
		3	1	0	3.69897
	2	4	1	0	3.69897
		5	1	0	3.69897
		6	1	0	3.69897
	3	7	1	0	3.69897
		8	1	0	3.69897
		9	1	0	3.69897
IDRL-5980	1	1	3	650000000	8.81291
		2	3	750000000	8.87506
		3	3	1050000000	9.02119
	2	4	4	1100000000	9.04139
		5	4	1000000000	9
		6	4	1050000000	9.02119
	3	7	4	1150000000	9.0607
		8	4	1150000000	9.0607
		9	4	1100000000	9.04139
IDRL-5994	1	1	3	850000000	8.92942
		2	3	650000000	8.81291
		3	3	1000000000	9
	2	4	3	215000000	8.33244
		5	3	200000000	8.30103
		6	3	160000000	8.20412
	3	7	2	500000000	8.69897
		8	2	230000000	8.36173
		9	2	240000000	8.38021
IDRL-5995	1	1	3	2250000000	9.35218
		2	3	2850000000	9.45484
		3	3	2850000000	9.45484
	2	4	4	1100000000	9.04139
		5	4	1400000000	9.14613
		6	4	1350000000	9.13033
	3	7	3	1600000000	9.20412
		8	3	1300000000	9.11394
		9	3	1350000000	9.13033
IDRL-5996	1	1	2	2450000000	9.38917
		2	2	3300000000	9.51851
		3	2	3300000000	9.51851
	2	4	3	1350000000	9.13033
		5	3	1100000000	9.04139
		6	3	1500000000	9.17609
	3	7	3	900000000	8.95424
		8	3	900000000	8.95424
		9	3	700000000	8.8451
IDRL-5997	1	1	1	0	3.69897
		2	1	0	3.69897
		3	1	0	3.69897
	2	4	1	0	3.69897
		5	1	0	3.69897
		6	1	0	3.69897
	3	7	1	0	3.69897
		8	1	0	3.69897
		9	1	0	3.69897
IDRL-6018	1	1	4	1550000000	9.19033
		2	4	1800000000	9.25527
		3	4	1750000000	9.24304
	2	4	3	1500000000	9.17609
		5	3	1250000000	9.09691
		6	3	1000000000	9
	3	7	3	1400000000	9.14613
		8	3	1550000000	9.19033
		9	3	1600000000	9.20412
IDRL-6032	1	1	3	1500000000	9.17609
		2	3	1500000000	9.17609
		3	3	2250000000	9.35218
	2	4	3	950000000	8.97772
		5	3	700000000	8.8451
		6	3	650000000	8.81291
	3	7	3	700000000	8.8451
		8	3	1100000000	9.04139
		9	3	900000000	8.95424
IDRL-6060	1	1	1	0	3.69897
		2	1	0	3.69897
		3	1	0	3.69897
	2	4	1	0	3.69897
		5	1	0	3.69897
		6	1	0	3.69897
	3	7	1	0	3.69897
		8	1	0	3.69897
		9	1	0	3.69897
IDRL-6070	1	1	3	1000000000	9
		2	3	900000000	8.95424
		3	3	1000000000	9
	2	4	3	1050000000	9.02119
		5	3	1100000000	9.04139
		6	3	1000000000	9
	3	7	3	700000000	8.8451
		8	3	1050000000	9.02119
		9	3	1350000000	9.13033
IDRL-6073	1	1	4	750000000	8.87506
		2	4	950000000	8.97772
		3	4	1250000000	9.09691
	2	4	4	1300000000	9.11394
		5	4	1250000000	9.09691
		6	4	1150000000	9.0607
	3	7	3	1600000000	9.20412
		8	3	1250000000	9.09691
		9	3	1700000000	9.23045
IDRL-6077	1	1	3	1400000000	9.14613
		2	3	1550000000	9.19033
		3	3	1550000000	9.19033
	2	4	3	1550000000	9.19033
		5	3	800000000	8.90309
		6	3	1250000000	9.09691
	3	7	3	1100000000	9.04139
		8	3	1100000000	9.04139
		9	3	1050000000	9.02119
IDRL-6083	1	1	4	800000000	8.90309
		2	4	650000000	8.81291
		3	4	650000000	8.81291
	2	4	3	600000000	8.77815
		5	3	650000000	8.81291
		6	3	700000000	8.8451
	3	7	3	550000000	8.74036
		8	3	700000000	8.8451
		9	3	750000000	8.87506
IDRL-6085	1	1	3	175000000	8.24304
		2	3	195000000	8.29003
		3	3	205000000	8.31175
	2	4	3	600000000	8.77815
		5	3	550000000	8.74036
		6	3	500000000	8.69897
	3	7	3	260000000	8.41497
		8	3	230000000	8.36173
		9	3	275000000	8.43933
IDRL-6086	1	1	3	800000000	8.90309
		2	3	1050000000	9.02119
		3	3	650000000	8.81291
	2	4	3	2100000000	9.32222
		5	3	1300000000	9.11394
		6	3	1050000000	9.02119
	3	7	3	750000000	8.87506
		8	3	1400000000	9.14613
		9	3	800000000	8.90309
IDRL-6092	1	1	3	750000000	8.87506
		2	3	800000000	8.90309
		3	3	1000000000	9
	2	4	3	600000000	8.77815
		5	3	700000000	8.8451
		6	3	650000000	8.81291
	3	7	3	800000000	8.90309
		8	3	950000000	8.97772
		9	3	650000000	8.81291
IDRL-6094	1	1	1	0	3.69897
		2	1	0	3.69897
		3	1	0	3.69897
	2	4	1	0	3.69897
		5	1	0	3.69897
		6	1	0	3.69897
	3	7	1	0	3.69897
		8	1	0	3.69897
		9	1	0	3.69897
IDRL-6098	1	1	3	1200000000	9.07918
		2	3	1500000000	9.17609
		3	3	1200000000	9.07918
	2	4	3	1100000000	9.04139
		5	3	1050000000	9.02119
		6	3	1400000000	9.14613
	3	7	3	900000000	8.95424
		8	3	1150000000	9.0607
		9	3	1150000000	9.0607
IDRL-6101	1	1	2	750000000	8.87506
		2	2	800000000	8.90309
		3	2	200000000	8.30103
	2	4	3	1150000000	9.0607
		5	3	700000000	8.8451
		6	3	1250000000	9.09691
	3	7	3	850000000	8.92942
		8	3	850000000	8.92942
		9	3	1050000000	9.02119
IDRL-6105	1	1	1	0	3.69897
		2	1	0	3.69897
		3	1	0	3.69897
	2	4	1	0	3.69897
		5	1	0	3.69897
		6	1	0	3.69897
	3	7	1	0	3.69897
		8	1	0	3.69897
		9	1	0	3.69897
IDRL-6106	1	1	3	950000000	8.97772
		2	3	850000000	8.92942
		3	3	180000000	8.25527
	2	4	2	1250000000	9.09691
		5	2	850000000	8.92942
		6	2	750000000	8.87506
	3	7	3	1100000000	9.04139
		8	3	850000000	8.92942
		9	3	800000000	8.90309
IDRL-6111	1	1	3	1700000000	9.23045
		2	3	550000000	8.74036
		3	3	650000000	8.81291
	2	4	3	1100000000	9.04139
		5	3	1050000000	9.02119
		6	3	1000000000	9
	3	7	2	1100000000	9.04139
		8	2	1100000000	9.04139
		9	2	1500000000	9.17609
IDRL-6114	1	1	2	650000000	8.81291
		2	2	235000000	8.37107
		3	2	195000000	8.29003
	2	4	2	290000000	8.4624
		5	2	325000000	8.51188
		6	2	315000000	8.49831
	3	7	1	0	3.69897
		8	1	0	3.69897
		9	1	0	3.69897
IDRL-6117	1	1	3	1050000000	9.02119
		2	3	750000000	8.87506
		3	3	1100000000	9.04139
	2	4	3	850000000	8.92942
		5	3	1150000000	9.0607
		6	3	800000000	8.90309
	3	7	3	900000000	8.95424
		8	3	900000000	8.95424
		9	3	900000000	8.95424
IDRL-6118	1	1	1	0	3.69897
		2	1	0	3.69897
		3	1	0	3.69897
	2	4	1	0	3.69897
		5	1	0	3.69897
		6	1	0	3.69897
	3	7	1	0	3.69897
		8	1	0	3.69897
		9	1	0	3.69897
IDRL-6129	1	1	2	150000000	8.17609
		2	2	195000000	8.29003
		3	2	95000000	7.97772
	2	4	2	650000000	8.81291
		5	2	1000000000	9
		6	2	1100000000	9.04139
	3	7	3	1250000000	9.09691
		8	3	800000000	8.90309
		9	3	700000000	8.8451
IDRL-6130	1	1	4	1650000000	9.21748
		2	4	1450000000	9.16137
		3	4	900000000	8.95424
	2	4	3	1400000000	9.14613
		5	3	1150000000	9.0607
		6	3	1900000000	9.27875
	3	7	3	1100000000	9.04139
		8	3	1000000000	9
		9	3	1650000000	9.21748
IDRL-6147	1	1	1	0	3.69897
		2	1	0	3.69897
		3	1	0	3.69897
	2	4	1	0	3.69897
		5	1	0	3.69897
		6	1	0	3.69897
	3	7	1	0	3.69897
		8	1	0	3.69897
		9	1	0	3.69897
IDRL-6148	1	1	3	1650000000	9.21748
		2	3	1050000000	9.02119
		3	3	1350000000	9.13033
	2	4	2	235000000	8.37107
		5	2	650000000	8.81291
		6	2	800000000	8.90309
	3	7	2	1100000000	9.04139
		8	2	1650000000	9.21748
		9	2	1900000000	9.27875
IDRL-6149	1	1	1	0	3.69897
		2	1	0	3.69897
		3	1	0	3.69897
	2	4	1	0	3.69897
		5	1	0	3.69897
		6	1	0	3.69897
	3	7	0	0	3.69897
		8	0	0	3.69897
		9	0	0	3.69897
IDRL-6152	1	1	3	800000000	8.90309
		2	3	1150000000	9.0607
		3	3	1050000000	9.02119
	2	4	3	1650000000	9.21748
		5	3	1950000000	9.29003
		6	3	1450000000	9.16137
	3	7	3	1650000000	9.21748
		8	3	850000000	8.92942
		9	3	1100000000	9.04139
IDRL-6153	1	1	4	1050000000	9.02119
		2	4	1700000000	9.23045
		3	4	1150000000	9.0607
	2	4	3	1700000000	9.23045
		5	3	1700000000	9.23045
		6	3	1750000000	9.24304
	3	7	3	2250000000	9.35218
		8	3	2350000000	9.37107
		9	3	2400000000	9.38021
IDRL-6164	1	1	2	1450000000	9.16137
		2	2	1400000000	9.14613
		3	2	1200000000	9.07918
	2	4	3	1050000000	9.02119
		5	3	750000000	8.87506
		6	3	1300000000	9.11394
	3	7	3	2200000000	9.34242
		8	3	2300000000	9.36173
		9	3	2200000000	9.34242
IDRL-6166	1	1	4	1750000000	9.24304
		2	4	1250000000	9.09691
		3	4	1450000000	9.16137
	2	4	4	1300000000	9.11394
		5	4	1350000000	9.13033
		6	4	1000000000	9
	3	7	2	425000000	8.62839
		8	2	415000000	8.61805
		9	2	390000000	8.59106
IDRL-6169	1	1	4	1700000000	9.23045
		2	4	2100000000	9.32222
		3	4	2200000000	9.34242
	2	4	3	1700000000	9.23045
		5	3	700000000	8.8451
		6	3	1550000000	9.19033
	3	7	2	800000000	8.90309
		8	2	1500000000	9.17609
		9	2	1200000000	9.07918
IDRL-6172	1	1	1	0	3.69897
		2	1	0	3.69897
		3	1	0	3.69897
	2	4	1	0	3.69897
		5	1	0	3.69897
		6	1	0	3.69897
	3	7	1	0	3.69897
		8	1	0	3.69897
		9	1	0	3.69897
IDRL-6175	1	1	1	0	3.69897
		2	1	0	3.69897
		3	1	0	3.69897
	2	4	1	0	3.69897
		5	1	0	3.69897
		6	1	0	3.69897
	3	7	1	0	3.69897
		8	1	0	3.69897
		9	1	0	3.69897
IDRL-6178	1	1	4	1400000000	9.14613
		2	4	1350000000	9.13033
		3	4	1300000000	9.11394
	2	4	4	1400000000	9.14613
		5	4	950000000	8.97772
		6	4	1150000000	9.0607
	3	7	2	1150000000	9.0607
		8	2	1200000000	9.07918
		9	2	1100000000	9.04139
IDRL-6179	1	1	2	750000000	8.87506
		2	2	1100000000	9.04139
		3	2	600000000	8.77815
	2	4	2	1200000000	9.07918
		5	2	950000000	8.97772
		6	2	1100000000	9.04139
	3	7	2	290000000	8.4624
		8	2	310000000	8.49136
		9	2	355000000	8.55023
IDRL-6184	1	1	3	480000000	8.68124
		2	3	1000000000	9
		3	3	1200000000	9.07918
	2	4	3	1150000000	9.0607
		5	3	1100000000	9.04139
		6	3	900000000	8.95424
	3	7	2	800000000	8.90309
		8	2	800000000	8.90309
		9	2	900000000	8.95424
IDRL-6190	1	1	3	1700000000	9.23045
		2	3	1550000000	9.19033
		3	3	1150000000	9.0607
	2	4	3	1200000000	9.07918
		5	3	1400000000	9.14613
		6	3	1150000000	9.0607
	3	7	2	800000000	8.90309
		8	2	950000000	8.97772
		9	2	1000000000	9
IDRL-6192	1	1	4	1200000000	9.07918
		2	4	1100000000	9.04139
		3	4	850000000	8.92942
	2	4	4	850000000	8.92942
		5	4	1150000000	9.0607
		6	4	950000000	8.97772
	3	7	3	650000000	8.81291
		8	3	1100000000	9.04139
		9	3	1000000000	9
IDRL-6193	1	1	3	1200000000	9.07918
		2	3	1000000000	9
		3	3	1050000000	9.02119
	2	4	3	950000000	8.97772
		5	3	900000000	8.95424
		6	3	1250000000	9.09691
	3	7	2	225000000	8.35218
		8	2	185000000	8.26717
		9	2	235000000	8.37107
IDRL-6195	1	1	3	800000000	8.90309
		2	3	900000000	8.95424
		3	3	700000000	8.8451
	2	4	3	1150000000	9.0607
		5	3	1250000000	9.09691
		6	3	1050000000	9.02119
	3	7	2	250000000	8.39794
		8	2	230000000	8.36173
		9	2	345000000	8.53782
IDRL-6200	1	1	1	0	3.69897
		2	1	0	3.69897
		3	1	0	3.69897
	2	4	1	0	3.69897
		5	1	0	3.69897
		6	1	0	3.69897
	3	7	0	0	3.69897
		8	0	0	3.69897
		9	0	0	3.69897
IDRL-6203	1	1	3	700000000	8.8451
		2	3	1150000000	9.0607
		3	3	1150000000	9.0607
	2	4	3	800000000	8.90309
		5	3	1000000000	9
		6	3	700000000	8.8451
	3	7	3	1150000000	9.0607
		8	3	900000000	8.95424
		9	3	1250000000	9.09691
IDRL-6220	1	1	3	900000000	8.95424
		2	3	950000000	8.97772
		3	3	1250000000	9.09691
	2	4	4	1400000000	9.14613
		5	4	1350000000	9.13033
		6	4	1300000000	9.11394
	3	7	3	1000000000	9
		8	3	1400000000	9.14613
		9	3	1550000000	9.19033
IDRL-6223	1	1	2	340000000	8.53148
		2	2	900000000	8.95424
		3	2	800000000	8.90309
	2	4	3	1350000000	9.13033
		5	3	950000000	8.97772
		6	3	1150000000	9.0607
	3	7	3	1050000000	9.02119
		8	3	1300000000	9.11394
		9	3	1050000000	9.02119
IDRL-6231	1	1	2	650000000	8.81291
		2	2	245000000	8.38917
		3	2	170000000	8.23045
	2	4	3	225000000	8.35218
		5	3	200000000	8.30103
		6	3	220000000	8.34242
	3	7	3	650000000	8.81291
		8	3	950000000	8.97772
		9	3	600000000	8.77815
IDRL-6234	1	1	2	550000000	8.74036
		2	2	800000000	8.90309
		3	2	1500000000	9.17609
	2	4	3	950000000	8.97772
		5	3	900000000	8.95424
		6	3	700000000	8.8451
	3	7	3	750000000	8.87506
		8	3	1400000000	9.14613
		9	3	1050000000	9.02119
IDRL-6440	1	1	3	1300000000	9.11394
		2	3	750000000	8.87506
		3	3	750000000	8.87506
	2	4	4	1200000000	9.07918
		5	4	1250000000	9.09691
		6	4	1250000000	9.09691
	3	7	4	1200000000	9.07918
		8	4	1350000000	9.13033
		9	4	1050000000	9.02119
IDRL-6450	1	1	1	0	3.69897
		2	1	0	3.69897
		3	1	0	3.69897
	2	4	1	0	3.69897
		5	1	0	3.69897
		6	1	0	3.69897
	3	7	1	0	3.69897
		8	1	0	3.69897
		9	1	0	3.69897
IDRL-6455	1	1	3	600000000	8.77815
		2	3	1150000000	9.0607
		3	3	850000000	8.92942
	2	4	3	1000000000	9
		5	3	550000000	8.74036
		6	3	700000000	8.8451
	3	7	4	1050000000	9.02119
		8	4	1450000000	9.16137
		9	4	1400000000	9.14613
IDRL-6462	1	1	1	0	3.69897
		2	1	0	3.69897
		3	1	0	3.69897
	2	4	1	0	3.69897
		5	1	0	3.69897
		6	1	0	3.69897
	3	7	1	0	3.69897
		8	1	0	3.69897
		9	1	0	3.69897
IDRL-6487	1	1	1	0	3.69897
		2	1	0	3.69897
		3	1	0	3.69897
	2	4	1	0	3.69897
		5	1	0	3.69897
		6	1	0	3.69897
	3	7	1	0	3.69897
		8	1	0	3.69897
		9	1	0	3.69897
IDRL-6604	1	1	1	0	3.69897
		2	1	0	3.69897
		3	1	0	3.69897
	2	4	2	105000000	8.02119
		5	2	105000000	8.02119
		6	2	60000000	7.77815
	3	7	2	130000000	8.11394
		8	2	110000000	8.04139
		9	2	140000000	8.14613
IDRL-6703	1	1	3	650000000	8.81291
		2	3	900000000	8.95424
		3	3	900000000	8.95424
	2	4	3	1400000000	9.14613
		5	3	750000000	8.87506
		6	3	1300000000	9.11394
	3	7	3	1900000000	9.27875
		8	3	1850000000	9.26717
		9	3	1600000000	9.20412
IDRL-6733	1	1	1	0	3.69897
		2	1	0	3.69897
		3	1	0	3.69897
	2	4	1	0	3.69897
		5	1	0	3.69897
		6	1	0	3.69897
	3	7	1	0	3.69897
		8	1	0	3.69897
		9	1	0	3.69897
IDRL-6966	1	1	2	155000000	8.19033
		2	2	170000000	8.23045
		3	2	155000000	8.19033
	2	4	3	160000000	8.20412
		5	3	205000000	8.31175
		6	3	100000000	8
	3	7	3	3200000000	9.50515
		8	3	2600000000	9.41497
		9	3	2900000000	9.4624
IDRL-6978	1	1	3	750000000	8.87506
		2	3	550000000	8.74036
		3	3	700000000	8.8451
	2	4	3	500000000	8.69897
		5	3	220000000	8.34242
		6	3	650000000	8.81291
	3	7	3	1000000000	9
		8	3	850000000	8.92942
		9	3	600000000	8.77815
IDRL-6987	1	1	3	1000000000	9
		2	3	1350000000	9.13033
		3	3	1200000000	9.07918
	2	4	3	1450000000	9.16137
		5	3	1100000000	9.04139
		6	3	1000000000	9
	3	7	3	1000000000	9
		8	3	1000000000	9
		9	3	1450000000	9.16137
IDRL-7119	1	1	4	1400000000	9.14613
		2	4	1400000000	9.14613
		3	4	1500000000	9.17609
	2	4	4	1500000000	9.17609
		5	4	1650000000	9.21748
		6	4	1300000000	9.11394
	3	7	4	2100000000	9.32222
		8	4	1750000000	9.24304
		9	4	1550000000	9.19033
IDRL-7165	1	1	1	0	3.69897
		2	1	0	3.69897
		3	1	0	3.69897
	2	4	1	0	3.69897
		5	1	0	3.69897
		6	1	0	3.69897
	3	7	1	0	3.69897
		8	1	0	3.69897
		9	1	0	3.69897
IDRL-7201	1	1	3	1250000000	9.09691
		2	3	850000000	8.92942
		3	3	1000000000	9
	2	4	3	850000000	8.92942
		5	3	850000000	8.92942
		6	3	750000000	8.87506
	3	7	3	600000000	8.77815
		8	3	600000000	8.77815
		9	3	550000000	8.74036
IDRL-7203	1	1	4	800000000	8.90309
		2	4	1100000000	9.04139
		3	4	1000000000	9
	2	4	4	1200000000	9.07918
		5	4	1300000000	9.11394
		6	4	1300000000	9.11394
	3	7	4	1750000000	9.24304
		8	4	1550000000	9.19033
		9	4	1850000000	9.26717
IDRL-7223	1	1	2	1200000000	9.07918
		2	2	1500000000	9.17609
		3	2	1050000000	9.02119
	2	4	4	1800000000	9.25527
		5	4	1650000000	9.21748
		6	4	1350000000	9.13033
	3	7	4	2000000000	9.30103
		8	4	1800000000	9.25527
		9	4	1550000000	9.19033
IDRL-7240	1	1	1	0	3.69897
		2	1	0	3.69897
		3	1	0	3.69897
	2	4	1	0	3.69897
		5	1	0	3.69897
		6	1	0	3.69897
	3	7	1	0	3.69897
		8	1	0	3.69897
		9	1	0	3.69897
IDRL-7281	1	1	4	900000000	8.95424
		2	4	1150000000	9.0607
		3	4	1150000000	9.0607
	2	4	3	1100000000	9.04139
		5	3	800000000	8.90309
		6	3	900000000	8.95424
	3	7	4	1650000000	9.21748
		8	4	1350000000	9.13033
		9	4	1500000000	9.17609
IDRL-7377	1	1	2	800000000	8.90309
		2	2	1200000000	9.07918
		3	2	1000000000	9
	2	4	3	1150000000	9.0607
		5	3	1200000000	9.07918
		6	3	850000000	8.92942
	3	7	3	1350000000	9.13033
		8	3	900000000	8.95424
		9	3	950000000	8.97772
IDRL-7381	1	1	2	500000000	8.69897
		2	2	500000000	8.69897
		3	2	650000000	8.81291
	2	4	3	950000000	8.97772
		5	3	950000000	8.97772
		6	3	1050000000	9.02119
	3	7	3	1200000000	9.07918
		8	3	1200000000	9.07918
		9	3	1250000000	9.09691
IDRL-7435	1	1	2	1050000000	9.02119
		2	2	950000000	8.97772
		3	2	1000000000	9
	2	4	3	1550000000	9.19033
		5	3	750000000	8.87506
		6	3	1150000000	9.0607
	3	7	3	1200000000	9.07918
		8	3	1250000000	9.09691
		9	3	1400000000	9.14613
IDRL-7438	1	1	2	350000000	8.54407
		2	2	420000000	8.62325
		3	2	275000000	8.43933
	2	4	3	425000000	8.62839
		5	3	275000000	8.43933
		6	3	335000000	8.52504
	3	7	3	800000000	8.90309
		8	3	600000000	8.77815
		9	3	600000000	8.77815
IDRL-7485	1	1	2	1700000000	9.23045
		2	2	1700000000	9.23045
		3	2	1050000000	9.02119
	2	4	3	1000000000	9
		5	3	850000000	8.92942
		6	3	1300000000	9.11394
	3	7	4	1450000000	9.16137
		8	4	1600000000	9.20412
		9	4	1450000000	9.16137
IDRL-7518	1	1	1	0	3.69897
		2	1	0	3.69897
		3	1	0	3.69897
	2	4	1	0	3.69897
		5	1	0	3.69897
		6	1	0	3.69897
	3	7	1	0	3.69897
		8	1	0	3.69897
		9	1	0	3.69897
IDRL-7577	1	1	3	1600000000	9.20412
		2	3	1500000000	9.17609
		3	3	1300000000	9.11394
	2	4	3	1100000000	9.04139
		5	3	850000000	8.92942
		6	3	850000000	8.92942
	3	7	3	1200000000	9.07918
		8	3	950000000	8.97772
		9	3	900000000	8.95424
IDRL-7590	1	1	4	600000000	8.77815
		2	4	950000000	8.97772
		3	4	900000000	8.95424
	2	4	4	600000000	8.77815
		5	4	800000000	8.90309
		6	4	950000000	8.97772
	3	7	3	950000000	8.97772
		8	3	1150000000	9.0607
		9	3	950000000	8.97772
IDRL-7603	1	1	3	900000000	8.95424
		2	3	1300000000	9.11394
		3	3	1200000000	9.07918
	2	4	4	1100000000	9.04139
		5	4	1400000000	9.14613
		6	4	1300000000	9.11394
	3	7	3	1350000000	9.13033
		8	3	1850000000	9.26717
		9	3	1750000000	9.24304
IDRL-7614	1	1	1	0	3.69897
		2	1	0	3.69897
		3	1	0	3.69897
	2	4	1	0	3.69897
		5	1	0	3.69897
		6	1	0	3.69897
	3	7	1	0	3.69897
		8	1	0	3.69897
		9	1	0	3.69897
IDRL-7641	1	1	1	0	3.69897
		2	1	0	3.69897
		3	1	0	3.69897
	2	4	1	0	3.69897
		5	1	0	3.69897
		6	1	0	3.69897
	3	7	1	0	3.69897
		8	1	0	3.69897
		9	1	0	3.69897
IDRL-7680	1	1	3	600000000	8.77815
		2	3	800000000	8.90309
		3	3	850000000	8.92942
	2	4	3	1050000000	9.02119
		5	3	950000000	8.97772
		6	3	1050000000	9.02119
	3	7	3	900000000	8.95424
		8	3	800000000	8.90309
		9	3	1000000000	9
IDRL-7732	1	1	3	1350000000	9.13033
		2	3	1100000000	9.04139
		3	3	1200000000	9.07918
	2	4	2	1500000000	9.17609
		5	2	1450000000	9.16137
		6	2	1200000000	9.07918
	3	7	3	1450000000	9.16137
		8	3	1500000000	9.17609
		9	3	1300000000	9.11394
IDRL-7753	1	1	2	255000000	8.40654
		2	2	600000000	8.77815
		3	2	550000000	8.74036
	2	4	2	700000000	8.8451
		5	2	700000000	8.8451
		6	2	600000000	8.77815
	3	7	2	750000000	8.87506
		8	2	650000000	8.81291
		9	2	900000000	8.95424
IDRL-7805	1	1	3	600000000	8.77815
		2	3	700000000	8.8451
		3	3	550000000	8.74036
	2	4	3	1050000000	9.02119
		5	3	1000000000	9
		6	3	1000000000	9
	3	7	3	1200000000	9.07918
		8	3	1200000000	9.07918
		9	3	1450000000	9.16137
IDRL-7808	1	1	4	1150000000	9.0607
		2	4	1150000000	9.0607
		3	4	1000000000	9
	2	4	3	1400000000	9.14613
		5	3	1900000000	9.27875
		6	3	1650000000	9.21748
	3	7	3	1950000000	9.29003
		8	3	1500000000	9.17609
		9	3	1950000000	9.29003
IDRL-8052	1	1	3	700000000	8.8451
		2	3	750000000	8.87506
		3	3	850000000	8.92942
	2	4	3	1300000000	9.11394
		5	3	1750000000	9.24304
		6	3	1300000000	9.11394
	3	7	3	600000000	8.77815
		8	3	700000000	8.8451
		9	3	650000000	8.81291
IDRL-8063	1	1	1	0	3.69897
		2	1	0	3.69897
		3	1	0	3.69897
	2	4	1	0	3.69897
		5	1	0	3.69897
		6	1	0	3.69897
	3	7	1	0	3.69897
		8	1	0	3.69897
		9	1	0	3.69897
IDRL-8114	1	1	4	1050000000	9.02119
		2	4	1900000000	9.27875
		3	4	1500000000	9.17609
	2	4	4	1250000000	9.09691
		5	4	1350000000	9.13033
		6	4	1300000000	9.11394
	3	7	4	1750000000	9.24304
		8	4	1500000000	9.17609
		9	4	1650000000	9.21748
IDRL-8274	1	1	3	1050000000	9.02119
		2	3	800000000	8.90309
		3	3	750000000	8.87506
	2	4	3	1050000000	9.02119
		5	3	1000000000	9
		6	3	1100000000	9.04139
	3	7	3	1000000000	9
		8	3	1050000000	9.02119
		9	3	1200000000	9.07918
IDRL-8282	1	1	3	1300000000	9.11394
		2	3	1350000000	9.13033
		3	3	1200000000	9.07918
	2	4	3	1150000000	9.0607
		5	3	1100000000	9.04139
		6	3	1150000000	9.0607
	3	7	3	1250000000	9.09691
		8	3	1150000000	9.0607
		9	3	1000000000	9
IDRL-8292	1	1	3	1700000000	9.23045
		2	3	1250000000	9.09691
		3	3	1150000000	9.0607
	2	4	3	1250000000	9.09691
		5	3	1000000000	9
		6	3	900000000	8.95424
	3	7	3	2200000000	9.34242
		8	3	3200000000	9.50515
		9	3	1600000000	9.20412
IDRL-8302	1	1	3	800000000	8.90309
		2	3	600000000	8.77815
		3	3	750000000	8.87506
	2	4	3	1350000000	9.13033
		5	3	600000000	8.77815
		6	3	950000000	8.97772
	3	7	3	550000000	8.74036
		8	3	800000000	8.90309
		9	3	750000000	8.87506
IDRL-8454	1	1	3	1150000000	9.0607
		2	3	700000000	8.8451
		3	3	700000000	8.8451
	2	4	3	1000000000	9
		5	3	1100000000	9.04139
		6	3	900000000	8.95424
	3	7	3	800000000	8.90309
		8	3	650000000	8.81291
		9	3	800000000	8.90309
IDRL-8508	1	1	1	0	3.69897
		2	1	0	3.69897
		3	1	0	3.69897
	2	4	1	0	3.69897
		5	1	0	3.69897
		6	1	0	3.69897
	3	7	1	0	3.69897
		8	1	0	3.69897
		9	1	0	3.69897
IDRL-8539	1	1	1	0	3.69897
		2	1	0	3.69897
		3	1	0	3.69897
	2	4	1	0	3.69897
		5	1	0	3.69897
		6	1	0	3.69897
	3	7	1	0	3.69897
		8	1	0	3.69897
		9	1	0	3.69897
IDRL-8545	1	1	4	1350000000	9.13033
		2	4	1100000000	9.04139
		3	4	1150000000	9.0607
	2	4	3	1400000000	9.14613
		5	3	1000000000	9
		6	3	1300000000	9.11394
	3	7	4	1800000000	9.25527
		8	4	1700000000	9.23045
		9	4	1550000000	9.19033
IDRL-8548	1	1	1	0	3.69897
		2	1	0	3.69897
		3	1	0	3.69897
	2	4	1	0	3.69897
		5	1	0	3.69897
		6	1	0	3.69897
	3	7	1	0	3.69897
		8	1	0	3.69897
		9	1	0	3.69897
IDRL-8758	1	1	2	700000000	8.8451
		2	2	850000000	8.92942
		3	2	550000000	8.74036
	2	4	3	900000000	8.95424
		5	3	1200000000	9.07918
		6	3	1100000000	9.04139
	3	7	3	1200000000	9.07918
		8	3	1050000000	9.02119
		9	3	1150000000	9.0607
IDRL-8893	1	1	1	0	3.69897
		2	1	0	3.69897
		3	1	0	3.69897
	2	4	3	500000000	8.69897
		5	3	1150000000	9.0607
		6	3	1150000000	9.0607
	3	7	3	1350000000	9.13033
		8	3	1600000000	9.20412
		9	3	1250000000	9.09691
IDRL-9028	1	1	1	0	3.69897
		2	1	0	3.69897
		3	1	0	3.69897
	2	4	1	0	3.69897
		5	1	0	3.69897
		6	1	0	3.69897
	3	7	1	0	3.69897
		8	1	0	3.69897
		9	1	0	3.69897
IDRL-9055	1	1	3	950000000	8.97772
		2	3	1000000000	9
		3	3	850000000	8.92942
	2	4	3	1350000000	9.13033
		5	3	1600000000	9.20412
		6	3	1250000000	9.09691
	3	7	3	850000000	8.92942
		8	3	850000000	8.92942
		9	3	950000000	8.97772
IDRL-9059	1	1	1	0	3.69897
		2	1	0	3.69897
		3	1	0	3.69897
	2	4	1	0	3.69897
		5	1	0	3.69897
		6	1	0	3.69897
	3	7	1	0	3.69897
		8	1	0	3.69897
		9	1	0	3.69897
IDRL-9072	1	1	2	175000000	8.24304
		2	2	345000000	8.53782
		3	2	260000000	8.41497
	2	4	2	1050000000	9.02119
		5	2	900000000	8.95424
		6	2	950000000	8.97772
	3	7	3	800000000	8.90309
		8	3	850000000	8.92942
		9	3	600000000	8.77815
IDRL-9073	1	1	1	0	3.69897
		2	1	0	3.69897
		3	1	0	3.69897
	2	4	1	0	3.69897
		5	1	0	3.69897
		6	1	0	3.69897
	3	7	1	0	3.69897
		8	1	0	3.69897
		9	1	0	3.69897
IDRL-9148	1	1	2	275000000	8.43933
		2	2	650000000	8.81291
		3	2	340000000	8.53148
	2	4	2	750000000	8.87506
		5	2	1250000000	9.09691
		6	2	900000000	8.95424
	3	7	3	700000000	8.8451
		8	3	900000000	8.95424
		9	3	1300000000	9.11394
IDRL-9219	1	1	2	265000000	8.42325
		2	2	225000000	8.35218
		3	2	210000000	8.32222
	2	4	3	550000000	8.74036
		5	3	600000000	8.77815
		6	3	500000000	8.69897
	3	7	3	600000000	8.77815
		8	3	650000000	8.81291
		9	3	600000000	8.77815
IDRL-9409	1	1	1	0	3.69897
		2	1	0	3.69897
		3	1	0	3.69897
	2	4	1	0	3.69897
		5	1	0	3.69897
		6	1	0	3.69897
	3	7	1	0	3.69897
		8	1	0	3.69897
		9	1	0	3.69897
IDRL-9419	1	1	2	700000000	8.8451
		2	2	700000000	8.8451
		3	2	1250000000	9.09691
	2	4	3	1100000000	9.04139
		5	3	1500000000	9.17609
		6	3	1300000000	9.11394
	3	7	3	1300000000	9.11394
		8	3	1500000000	9.17609
		9	3	1200000000	9.07918
IDRL-9421	1	1	3	850000000	8.92942
		2	3	1000000000	9
		3	3	1200000000	9.07918
	2	4	3	850000000	8.92942
		5	3	600000000	8.77815
		6	3	750000000	8.87506
	3	7	3	700000000	8.8451
		8	3	950000000	8.97772
		9	3	950000000	8.97772
IDRL-9422	1	1	3	500000000	8.69897
		2	3	600000000	8.77815
		3	3	180000000	8.25527
	2	4	3	1450000000	9.16137
		5	3	1250000000	9.09691
		6	3	1450000000	9.16137
	3	7	3	900000000	8.95424
		8	3	950000000	8.97772
		9	3	650000000	8.81291
IDRL-9426	1	1	3	1750000000	9.24304
		2	3	1950000000	9.29003
		3	3	2100000000	9.32222
	2	4	3	1300000000	9.11394
		5	3	1650000000	9.21748
		6	3	1750000000	9.24304
	3	7	4	1350000000	9.13033
		8	4	1550000000	9.19033
		9	4	1400000000	9.14613
IDRL-9455	1	1	1	0	3.69897
		2	1	0	3.69897
		3	1	0	3.69897
	2	4	1	0	3.69897
		5	1	0	3.69897
		6	1	0	3.69897
	3	7	1	0	3.69897
		8	1	0	3.69897
		9	1	0	3.69897
IDRL-9458	1	1	2	205000000	8.31175
		2	2	180000000	8.25527
		3	2	200000000	8.30103
	2	4	2	145000000	8.16137
		5	2	130000000	8.11394
		6	2	180000000	8.25527
	3	7	2	125000000	8.09691
		8	2	105000000	8.02119
		9	2	145000000	8.16137
IDRL-9472	1	1	2	750000000	8.87506
		2	2	1050000000	9.02119
		3	2	550000000	8.74036
	2	4	3	1550000000	9.19033
		5	3	1750000000	9.24304
		6	3	2000000000	9.30103
	3	7	3	1100000000	9.04139
		8	3	1550000000	9.19033
		9	3	1550000000	9.19033
IDRL-9476	1	1	2	1000000000	9
		2	2	900000000	8.95424
		3	2	1250000000	9.09691
	2	4	3	1600000000	9.20412
		5	3	1800000000	9.25527
		6	3	1100000000	9.04139
	3	7	3	1550000000	9.19033
		8	3	1950000000	9.29003
		9	3	2050000000	9.31175
IDRL-9539	1	1	3	500000000	8.69897
		2	3	900000000	8.95424
		3	3	650000000	8.81291
	2	4	3	850000000	8.92942
		5	3	900000000	8.95424
		6	3	700000000	8.8451
	3	7	2	1000000000	9
		8	2	650000000	8.81291
		9	2	500000000	8.69897
IDRL-9598	1	1	1	0	3.69897
		2	1	0	3.69897
		3	1	0	3.69897
	2	4	1	0	3.69897
		5	1	0	3.69897
		6	1	0	3.69897
	3	7	1	0	3.69897
		8	1	0	3.69897
		9	1	0	3.69897
IDRL-9601	1	1	1	0	3.69897
		2	1	0	3.69897
		3	1	0	3.69897
	2	4	1	0	3.69897
		5	1	0	3.69897
		6	1	0	3.69897
	3	7	1	0	3.69897
		8	1	0	3.69897
		9	1	0	3.69897
IDRL-9603	1	1	3	1250000000	9.09691
		2	3	1500000000	9.17609
		3	3	1500000000	9.17609
	2	4	3	600000000	8.77815
		5	3	850000000	8.92942
		6	3	1150000000	9.0607
	3	7	3	1250000000	9.09691
		8	3	1200000000	9.07918
		9	3	1100000000	9.04139
IDRL-9608	1	1	3	1500000000	9.17609
		2	3	1200000000	9.07918
		3	3	950000000	8.97772
	2	4	4	1250000000	9.09691
		5	4	850000000	8.92942
		6	4	1200000000	9.07918
	3	7	2	800000000	8.90309
		8	2	550000000	8.74036
		9	2	290000000	8.4624
IDRL-9611	1	1	1	0	3.69897
		2	1	0	3.69897
		3	1	0	3.69897
	2	4	1	0	3.69897
		5	1	0	3.69897
		6	1	0	3.69897
	3	7	1	0	3.69897
		8	1	0	3.69897
		9	1	0	3.69897
IDRL-9617	1	1	4	1650000000	9.21748
		2	4	1700000000	9.23045
		3	4	1950000000	9.29003
	2	4	3	1450000000	9.16137
		5	3	1100000000	9.04139
		6	3	1050000000	9.02119
	3	7	4	1300000000	9.11394
		8	4	1550000000	9.19033
		9	4	1600000000	9.20412
IDRL-9746	1	1	3	950000000	8.97772
		2	3	1450000000	9.16137
		3	3	1100000000	9.04139
	2	4	3	850000000	8.92942
		5	3	1200000000	9.07918
		6	3	1150000000	9.0607
	3	7	3	1500000000	9.17609
		8	3	1950000000	9.29003
		9	3	1800000000	9.25527
IDRL-9783	1	1	1	0	3.69897
		2	1	0	3.69897
		3	1	0	3.69897
	2	4	1	0	3.69897
		5	1	0	3.69897
		6	1	0	3.69897
	3	7	1	0	3.69897
		8	1	0	3.69897
		9	1	0	3.69897
IDRL-9813	1	1	1	0	3.69897
		2	1	0	3.69897
		3	1	0	3.69897
	2	4	1	0	3.69897
		5	1	0	3.69897
		6	1	0	3.69897
	3	7	1	0	3.69897
		8	1	0	3.69897
		9	1	0	3.69897
IDRL-10094	1	1	1	0	3.69897
		2	1	0	3.69897
		3	1	0	3.69897
	2	4	1	0	3.69897
		5	1	0	3.69897
		6	1	0	3.69897
	3	7	1	0	3.69897
		8	1	0	3.69897
		9	1	0	3.69897
IDRL-11113	1	1	1	0	3.69897
		2	1	0	3.69897
		3	1	0	3.69897
	2	4	1	0	3.69897
		5	1	0	3.69897
		6	1	0	3.69897
	3	7	1	0	3.69897
		8	1	0	3.69897
		9	1	0	3.69897
IDRL-11445	1	1	2	650000000	8.81291
		2	2	600000000	8.77815
		3	2	185000000	8.26717
	2	4	3	550000000	8.74036
		5	3	500000000	8.69897
		6	3	300000000	8.47712
	3	7	3	235000000	8.37107
		8	3	600000000	8.77815
		9	3	800000000	8.90309
IDRL-11468	1	1	2	800000000	8.90309
		2	2	800000000	8.90309
		3	2	900000000	8.95424
	2	4	3	335000000	8.52504
		5	3	950000000	8.97772
		6	3	650000000	8.81291
	3	7	3	1150000000	9.0607
		8	3	1100000000	9.04139
		9	3	700000000	8.8451
IDRL-11573	1	1	4	650000000	8.81291
		2	4	500000000	8.69897
		3	4	750000000	8.87506
	2	4	4	700000000	8.8451
		5	4	900000000	8.95424
		6	4	850000000	8.92942
	3	7	4	650000000	8.81291
		8	4	550000000	8.74036
		9	4	1000000000	9
IDRL-11588	1	1	4	1050000000	9.02119
		2	4	1200000000	9.07918
		3	4	900000000	8.95424
	2	4	4	1400000000	9.14613
		5	4	1100000000	9.04139
		6	4	900000000	8.95424
	3	7	4	900000000	8.95424
		8	4	1350000000	9.13033
		9	4	1150000000	9.0607
IDRL-11603	1	1	1	0	3.69897
		2	1	0	3.69897
		3	1	0	3.69897
	2	4	1	0	3.69897
		5	1	0	3.69897
		6	1	0	3.69897
	3	7	1	0	3.69897
		8	1	0	3.69897
		9	1	0	3.69897
IDRL-11729	1	1	3	850000000	8.92942
		2	3	900000000	8.95424
		3	3	1000000000	9
	2	4	3	325000000	8.51188
		5	3	550000000	8.74036
		6	3	700000000	8.8451
	3	7	3	1100000000	9.04139
		8	3	950000000	8.97772
		9	3	950000000	8.97772
IDRL-11730	1	1	1	0	3.69897
		2	1	0	3.69897
		3	1	0	3.69897
	2	4	1	0	3.69897
		5	1	0	3.69897
		6	1	0	3.69897
	3	7	1	0	3.69897
		8	1	0	3.69897
		9	1	0	3.69897
IDRL-11731	1	1	3	550000000	8.74036
		2	3	750000000	8.87506
		3	3	600000000	8.77815
	2	4	3	550000000	8.74036
		5	3	950000000	8.97772
		6	3	700000000	8.8451
	3	7	3	800000000	8.90309
		8	3	1150000000	9.0607
		9	3	1050000000	9.02119
IDRL-12386	1	1	2	900000000	8.95424
		2	2	1400000000	9.14613
		3	2	1050000000	9.02119
	2	4	3	1500000000	9.17609
		5	3	1500000000	9.17609
		6	3	1700000000	9.23045
	3	7	3	1750000000	9.24304
		8	3	1850000000	9.26717
		9	3	1500000000	9.17609
IDRL-12423	1	1	1	0	3.69897
		2	1	0	3.69897
		3	1	0	3.69897
	2	4	1	0	3.69897
		5	1	0	3.69897
		6	1	0	3.69897
	3	7	1	0	3.69897
		8	1	0	3.69897
		9	1	0	3.69897
IDRL-12542	1	1	3	1350000000	9.13033
		2	3	1050000000	9.02119
		3	3	1100000000	9.04139
	2	4	4	950000000	8.97772
		5	4	1050000000	9.02119
		6	4	1050000000	9.02119
	3	7	4	1050000000	9.02119
		8	4	600000000	8.77815
		9	4	700000000	8.8451
IDRL-12564	1	1	4	1350000000	9.13033
		2	4	1650000000	9.21748
		3	4	1200000000	9.07918
	2	4	3	2250000000	9.35218
		5	3	1800000000	9.25527
		6	3	2050000000	9.31175
	3	7	3	1450000000	9.16137
		8	3	1900000000	9.27875
		9	3	1450000000	9.16137
IDRL-12596	1	1	3	1250000000	9.09691
		2	3	1250000000	9.09691
		3	3	1300000000	9.11394
	2	4	3	1050000000	9.02119
		5	3	1150000000	9.0607
		6	3	950000000	8.97772
	3	7	2	1450000000	9.16137
		8	2	1550000000	9.19033
		9	2	1550000000	9.19033
IDRL-12606	1	1	1	0	3.69897
		2	1	0	3.69897
		3	1	0	3.69897
	2	4	1	0	3.69897
		5	1	0	3.69897
		6	1	0	3.69897
	3	7	1	0	3.69897
		8	1	0	3.69897
		9	1	0	3.69897
IDRL-12617	1	1	1	0	3.69897
		2	1	0	3.69897
		3	1	0	3.69897
	2	4	1	0	3.69897
		5	1	0	3.69897
		6	1	0	3.69897
	3	7	1	0	3.69897
		8	1	0	3.69897
		9	1	0	3.69897
IDRL-12618	1	1	1	0	3.69897
		2	1	0	3.69897
		3	1	0	3.69897
	2	4	1	0	3.69897
		5	1	0	3.69897
		6	1	0	3.69897
	3	7	1	0	3.69897
		8	1	0	3.69897
		9	1	0	3.69897
IDRL-12645	1	1	1	0	3.69897
		2	1	0	3.69897
		3	1	0	3.69897
	2	4	1	0	3.69897
		5	1	0	3.69897
		6	1	0	3.69897
	3	7	1	0	3.69897
		8	1	0	3.69897
		9	1	0	3.69897
IDRL-12676	1	1	3	1000000000	9
		2	3	1000000000	9
		3	3	1200000000	9.07918
	2	4	3	650000000	8.81291
		5	3	800000000	8.90309
		6	3	800000000	8.90309
	3	7	3	950000000	8.97772
		8	3	1650000000	9.21748
		9	3	1450000000	9.16137
IDRL-12681	1	1	1	0	3.69897
		2	1	0	3.69897
		3	1	0	3.69897
	2	4	1	0	3.69897
		5	1	0	3.69897
		6	1	0	3.69897
	3	7	1	0	3.69897
		8	1	0	3.69897
		9	1	0	3.69897
IDRL-12763	1	1	2	950000000	8.97772
		2	2	565000000	8.75205
		3	2	650000000	8.81291
	2	4	3	800000000	8.90309
		5	3	1200000000	9.07918
		6	3	900000000	8.95424
	3	7	3	1900000000	9.27875
		8	3	1300000000	9.11394
		9	3	1800000000	9.25527
IDRL-12793	1	1	4	1150000000	9.0607
		2	4	1250000000	9.09691
		3	4	1350000000	9.13033
	2	4	4	1200000000	9.07918
		5	4	1300000000	9.11394
		6	4	1250000000	9.09691
	3	7	4	1500000000	9.17609
		8	4	1350000000	9.13033
		9	4	1100000000	9.04139
IDRL-12870	1	1	3	500000000	8.69897
		2	3	650000000	8.81291
		3	3	800000000	8.90309
	2	4	3	315000000	8.49831
		5	3	285000000	8.45484
		6	3	280000000	8.44716
	3	7	3	950000000	8.97772
		8	3	500000000	8.69897
		9	3	650000000	8.81291
IDRL-12871	1	1	1	0	3.69897
		2	1	0	3.69897
		3	1	0	3.69897
	2	4	1	0	3.69897
		5	1	0	3.69897
		6	1	0	3.69897
	3	7	1	0	3.69897
		8	1	0	3.69897
		9	1	0	3.69897
IDRL-12882	1	1	2	400000000	8.60206
		2	2	425000000	8.62839
		3	2	465000000	8.66745
	2	4	3	700000000	8.8451
		5	3	750000000	8.87506
		6	3	700000000	8.8451
	3	7	3	500000000	8.69897
		8	3	850000000	8.92942
		9	3	1000000000	9
IDRL-13078	1	1	2	1450000000	9.16137
		2	2	1150000000	9.0607
		3	2	1250000000	9.09691
	2	4	3	1000000000	9
		5	3	1050000000	9.02119
		6	3	1300000000	9.11394
	3	7	2	700000000	8.8451
		8	2	1050000000	9.02119
		9	2	800000000	8.90309
IDRL-9456	1	1	1	0	3.69897
		2	1	0	3.69897
		3	1	0	3.69897
	2	4	0	0	3.69897
		5	0	0	3.69897
		6	0	0	3.69897
	3	7	1	0	3.69897
		8	1	0	3.69897
		9	1	0	3.69897
IDRL-9462	1	1	4	1400000000	9.14613
		2	4	1050000000	9.02119
		3	4	1400000000	9.14613
	2	4	3	1900000000	9.27875
		5	3	1650000000	9.21748
		6	3	1400000000	9.14613
	3	7	4	1450000000	9.16137
		8	4	1500000000	9.17609
		9	4	1550000000	9.19033

## Sheet: Information
Column “Isolate” denotes the bacterial strain identifier, “Run” the biological replicate (i.e., inter-day replicate 1-3), “Replicate” each technical replicate (i.e. intra-day 1-9), “PFU/ml” the phage titer measured, “Score” the spot assay morphology score 0-4 and “log10” the log10 transformed PFU/ml values. Isolates with 0 PFU/ml were assigned a log10 value of 3.7 corresponding to the assay’s lim…
